# Supplementary material for: SMOOTH-seq: single-cell genome sequencing of human cells on a third-generation sequencing platform
Source: Genome Biol. 2021 Jun 30;22:195. doi: 10.1186/s13059-021-02406-y (PMC8247186; doi:10.1186/s13059-021-02406-y)
Supplement: Supplementary file 2 — Additional file 2: Table S1. Describes data information. [file 13059_2021_2406_MOESM2_ESM.xlsx]

## Sheet: K562
Sample name	Amplication method	Mean read length (bp)	No.of total reads	No.of mapped reads	mapping ratio	GC content	Genome coverage	Sequencing platform	CV values(baseline of copy number: K562 bulk sample)	CV values(baseline of copy number: K562 single cells)
Bulk K562_c1	None	150bp*2	500181497	488475513	0.976597	0.411727	0.987231	illumina Nova-seq
Bulk K562_c2	None	150bp*2	785357452	758843804	0.96624	0.408434	0.988209	illumina Nova-seq
PB.K562_c1_1	SMOOTH-seq	5110	536438	534669	0.997122	0.415786	0.386963	Pacbio sequel II	0.224233	0.214927
PB.K562_c1_2	SMOOTH-seq	5123	467071	443446	0.949727	0.41216	0.347985	Pacbio sequel II	0.267757	0.252799
PB.K562_c1_3	SMOOTH-seq	5216	398731	392809	0.985567	0.415121	0.319133	Pacbio sequel II	0.240738	0.231951
PB.K562_c1_4	SMOOTH-seq	4806	222524	205898	0.92572	0.400194	0.183097	Pacbio sequel II	0.216594	0.22216
PB.K562_c1_5	SMOOTH-seq	6263	369635	363030	0.982645	0.411258	0.357705	Pacbio sequel II	0.286496	0.2846
PB.K562_c1_6	SMOOTH-seq	6212	182661	174843	0.957949	0.409754	0.197489	Pacbio sequel II	0.296581	0.286275
PB.K562_c1_7	SMOOTH-seq	6074	225120	208060	0.924809	0.403808	0.224686	Pacbio sequel II	0.264777	0.256567
PB.K562_c1_8	SMOOTH-seq	5595	161533	155243	0.961605	0.411822	0.166195	Pacbio sequel II	0.311069	0.301087
PB.K562_c1_9	SMOOTH-seq	6128	147611	122155	0.828102	0.387343	0.139182	Pacbio sequel II	0.276412	0.277439
PB.K562_c1_10	SMOOTH-seq	6084	296427	281043	0.948706	0.404856	0.280906	Pacbio sequel II	0.224927	0.222336
PB.K562_c1_11	SMOOTH-seq	6114	239459	231175	0.966216	0.405765	0.247169	Pacbio sequel II	0.224022	0.22589
PB.K562_c1_14	SMOOTH-seq	6379	83968	81947	0.976551	0.415465	0.106401	Pacbio sequel II	0.375442	0.362377
PB.K562_c1_15	SMOOTH-seq	6558	129843	120400	0.928129	0.401665	0.155009	Pacbio sequel II	0.297833	0.293414
PB.K562_c1_16	SMOOTH-seq	6379	100322	95291	0.950739	0.407707	0.123563	Pacbio sequel II	0.333272	0.323514
PB.K562_c1_17	SMOOTH-seq	6585	109542	104625	0.955825	0.411227	0.137522	Pacbio sequel II	0.350682	0.340362
PB.K562_c1_19	SMOOTH-seq	5804	276391	265235	0.960393	0.404567	0.270656	Pacbio sequel II	0.20926	0.209574
PB.K562_c1_20	SMOOTH-seq	6376	129951	121073	0.932151	0.408872	0.154276	Pacbio sequel II	0.33734	0.320498
PB.K562_c1_21	SMOOTH-seq	6914	166272	161707	0.973333	0.412345	0.171827	Pacbio sequel II	0.331836	0.320713
PB.K562_c1_22	SMOOTH-seq	6868	161206	155881	0.967427	0.411808	0.16971	Pacbio sequel II	0.329752	0.315289
PB.K562_c1_23	SMOOTH-seq	6781	146075	138847	0.951087	0.406339	0.151155	Pacbio sequel II	0.309309	0.304957
PB.K562_c1_24	SMOOTH-seq	6484	106739	101951	0.955892	0.402251	0.111999	Pacbio sequel II	0.29689	0.303312
PB.K562_c1_25	SMOOTH-seq	6863	213739	206760	0.967961	0.409755	0.215777	Pacbio sequel II	0.293732	0.284873
PB.K562_c1_26	SMOOTH-seq	6824	141793	138525	0.977679	0.408831	0.149731	Pacbio sequel II	0.283758	0.283355
PB.K562_c1_27	SMOOTH-seq	6891	132747	128499	0.968414	0.410467	0.143974	Pacbio sequel II	0.320742	0.310934
PB.K562_c1_29	SMOOTH-seq	6950	228674	224268	0.981463	0.406828	0.242174	Pacbio sequel II	0.233452	0.237158
PB.K562_c1_30	SMOOTH-seq	6904	200145	190547	0.952954	0.40172	0.214335	Pacbio sequel II	0.242979	0.244756
PB.K562_c1_31	SMOOTH-seq	6856	120939	118180	0.977931	0.407918	0.140128	Pacbio sequel II	0.279118	0.281238
PB.K562_c1_32	SMOOTH-seq	6606	119622	115217	0.963769	0.405646	0.134685	Pacbio sequel II	0.28512	0.289771
PB.K562_c1_33	SMOOTH-seq	6920	126349	122376	0.969347	0.407407	0.146107	Pacbio sequel II	0.289079	0.289285
PB.K562_c1_34	SMOOTH-seq	6400	194629	191870	0.986672	0.411114	0.205111	Pacbio sequel II	0.282703	0.277647
PB.K562_c1_35	SMOOTH-seq	6886	236694	226280	0.956826	0.402442	0.240197	Pacbio sequel II	0.236414	0.23988
PB.K562_c1_36	SMOOTH-seq	7061	174222	162237	0.932184	0.398547	0.19075	Pacbio sequel II	0.272539	0.280338
PB.K562_c1_37	SMOOTH-seq	7090	319225	219027	0.686619	0.363955	0.23176	Pacbio sequel II	0.27866	0.266224
PB.K562_c1_38	SMOOTH-seq	7233	121415	114204	0.941375	0.405813	0.135221	Pacbio sequel II	0.326204	0.322316
PB.K562_c1_39	SMOOTH-seq	7120	192847	188044	0.975919	0.409329	0.20745	Pacbio sequel II	0.281404	0.276744
PB.K562_c1_40	SMOOTH-seq	6761	128809	121801	0.946052	0.408053	0.138548	Pacbio sequel II	0.360701	0.347871
PB.K562_c1_41	SMOOTH-seq	7134	269680	243233	0.902573	0.39602	0.254917	Pacbio sequel II	0.243224	0.24775
PB.K562_c1_45	SMOOTH-seq	7199	89329	87807	0.983622	0.406836	0.113926	Pacbio sequel II	0.307758	0.315664
PB.K562_c1_46	SMOOTH-seq	6825	180237	175927	0.976697	0.413073	0.207907	Pacbio sequel II	0.302889	0.292312
PB.K562_c1_47	SMOOTH-seq	6828	260467	230165	0.884173	0.398862	0.253699	Pacbio sequel II	0.309971	0.294893
PB.K562_c1_48	SMOOTH-seq	6741	211231	202622	0.960015	0.404361	0.23457	Pacbio sequel II	0.237422	0.239777
PB.K562_c1_49	SMOOTH-seq	7124	139885	130463	0.933281	0.406664	0.163001	Pacbio sequel II	0.331121	0.320579
PB.K562_c1_50	SMOOTH-seq	6512	184578	179017	0.970533	0.409445	0.20278	Pacbio sequel II	0.281495	0.27372
PB.K562_c1_52	SMOOTH-seq	6914	245034	233906	0.955198	0.403854	0.264654	Pacbio sequel II	0.231623	0.23358
PB.K562_c2_1	SMOOTH-seq	5241	400232	393520	0.983607	0.415577	0.319184	Pacbio sequel II	0.260001	0.249883
PB.K562_c2_2	SMOOTH-seq	5244	474724	461826	0.973235	0.408858	0.367219	Pacbio sequel II	0.183578	0.179173
PB.K562_c2_3	SMOOTH-seq	5382	331104	322425	0.974144	0.416194	0.278014	Pacbio sequel II	0.300192	0.291125
PB.K562_c2_4	SMOOTH-seq	5133	369694	359242	0.972155	0.409863	0.318451	Pacbio sequel II	0.204864	0.197043
PB.K562_c2_5	SMOOTH-seq	6445	149876	132129	0.882203	0.392932	0.142399	Pacbio sequel II	0.272753	0.276414
PB.K562_c2_6	SMOOTH-seq	6486	140899	130244	0.925074	0.401768	0.144949	Pacbio sequel II	0.292833	0.290373
PB.K562_c2_7	SMOOTH-seq	6307	219329	159250	0.726625	0.370712	0.164185	Pacbio sequel II	0.302278	0.311915
PB.K562_c2_8	SMOOTH-seq	6134	196899	193115	0.981818	0.405744	0.197847	Pacbio sequel II	0.256439	0.25772
PB.K562_c2_9	SMOOTH-seq	6503	479693	467714	0.975724	0.407128	0.412527	Pacbio sequel II	0.218628	0.216792
PB.K562_c2_10	SMOOTH-seq	6505	142926	136609	0.956649	0.404004	0.145855	Pacbio sequel II	0.290839	0.29696
PB.K562_c2_13	SMOOTH-seq	6531	214403	207785	0.969916	0.404114	0.230233	Pacbio sequel II	0.242371	0.2438
PB.K562_c2_14	SMOOTH-seq	6384	117459	114906	0.979048	0.411739	0.134982	Pacbio sequel II	0.309963	0.303592
PB.K562_c2_15	SMOOTH-seq	6409	136341	133414	0.979309	0.410904	0.155647	Pacbio sequel II	0.290425	0.284776
PB.K562_c2_16	SMOOTH-seq	6082	149229	138596	0.929317	0.404673	0.157998	Pacbio sequel II	0.294476	0.285262
PB.K562_c2_17	SMOOTH-seq	6471	183504	179591	0.979412	0.412364	0.205699	Pacbio sequel II	0.302967	0.296003
PB.K562_c2_18	SMOOTH-seq	6133	94077	92548	0.984704	0.406263	0.107312	Pacbio sequel II	0.301289	0.308963
PB.K562_c2_19	SMOOTH-seq	6398	118051	112791	0.956358	0.402176	0.12995	Pacbio sequel II	0.289981	0.296699
PB.K562_c2_20	SMOOTH-seq	6295	219600	216365	0.985974	0.411952	0.237849	Pacbio sequel II	0.26017	0.255852
PB.K562_c2_21	SMOOTH-seq	7318	131483	127519	0.970483	0.409017	0.146154	Pacbio sequel II	0.305728	0.302736
PB.K562_c2_22	SMOOTH-seq	7085	249860	246010	0.985264	0.416514	0.258969	Pacbio sequel II	0.304503	0.29415
PB.K562_c2_23	SMOOTH-seq	7233	248690	232522	0.935703	0.401006	0.249387	Pacbio sequel II	0.238883	0.241416
PB.K562_c2_24	SMOOTH-seq	6966	147444	143237	0.972261	0.409455	0.161414	Pacbio sequel II	0.311085	0.30468
PB.K562_c2_25	SMOOTH-seq	7443	97477	95008	0.97541	0.407853	0.112941	Pacbio sequel II	0.3403	0.338256
PB.K562_c2_26	SMOOTH-seq	7413	113773	112622	0.990551	0.408732	0.131429	Pacbio sequel II	0.302813	0.304671
PB.K562_c2_27	SMOOTH-seq	7423	113604	106598	0.938946	0.401243	0.128525	Pacbio sequel II	0.298391	0.299798
PB.K562_c2_29	SMOOTH-seq	7318	187088	180645	0.966224	0.411625	0.214561	Pacbio sequel II	0.311721	0.306447
PB.K562_c2_30	SMOOTH-seq	7215	174029	170856	0.982509	0.411796	0.205842	Pacbio sequel II	0.287674	0.281293
PB.K562_c2_31	SMOOTH-seq	7373	117905	110950	0.941589	0.401826	0.138274	Pacbio sequel II	0.28683	0.291051
PB.K562_c2_32	SMOOTH-seq	7117	177837	176978	0.99571	0.41482	0.209404	Pacbio sequel II	0.283786	0.280617
PB.K562_c2_33	SMOOTH-seq	7277	121299	119395	0.985119	0.409056	0.149846	Pacbio sequel II	0.281531	0.284074
PB.K562_c2_34	SMOOTH-seq	6815	119146	114482	0.961803	0.40971	0.136467	Pacbio sequel II	0.32301	0.314266
PB.K562_c2_35	SMOOTH-seq	7190	127879	122628	0.95972	0.407911	0.148184	Pacbio sequel II	0.292817	0.28874
PB.K562_c2_36	SMOOTH-seq	7115	192870	186732	0.968689	0.414507	0.219515	Pacbio sequel II	0.340989	0.33
PB.K562_c2_37	SMOOTH-seq	6841	102215	99693	0.97607	0.405174	0.116415	Pacbio sequel II	0.310342	0.319815
PB.K562_c2_39	SMOOTH-seq	6749	117435	110267	0.93955	0.402674	0.128578	Pacbio sequel II	0.296522	0.298691
PB.K562_c2_40	SMOOTH-seq	6492	179610	169739	0.945677	0.399782	0.185911	Pacbio sequel II	0.259091	0.266446
PB.K562_c2_41	SMOOTH-seq	6582	320747	294021	0.91715	0.399186	0.292513	Pacbio sequel II	0.242659	0.241876
PB.K562_c2_42	SMOOTH-seq	6798	192567	182452	0.948169	0.40585	0.202276	Pacbio sequel II	0.29346	0.287016
PB.K562_c2_43	SMOOTH-seq	6704	176114	173594	0.986208	0.413842	0.195441	Pacbio sequel II	0.315152	0.300972
PB.K562_c2_45	SMOOTH-seq	6939	152569	148114	0.971462	0.403311	0.181059	Pacbio sequel II	0.261718	0.264133
PB.K562_c2_46	SMOOTH-seq	6760	194580	185769	0.955535	0.402875	0.219018	Pacbio sequel II	0.278412	0.279667
PB.K562_c2_47	SMOOTH-seq	6856	168236	165191	0.982697	0.405404	0.199363	Pacbio sequel II	0.250488	0.254265
PB.K562_c2_48	SMOOTH-seq	6832	113982	105837	0.929357	0.404362	0.133365	Pacbio sequel II	0.347854	0.342276
PB.K562_c2_49	SMOOTH-seq	6936	90341	86427	0.957483	0.402714	0.112413	Pacbio sequel II	0.302589	0.310757
PB.K562_c2_50	SMOOTH-seq	6677	115796	112667	0.973911	0.402928	0.138373	Pacbio sequel II	0.286803	0.294352
PB.K562_c2_51	SMOOTH-seq	6925	152318	141508	0.929805	0.397144	0.172308	Pacbio sequel II	0.269358	0.271241
PB.K562_c2_52	SMOOTH-seq	6759	128415	126624	0.986707	0.414504	0.158567	Pacbio sequel II	0.332003	0.327706
PB.HEK293T_1	SMOOTH-seq	6303	185682	184893	0.995751	0.409182	0.173413	Pacbio sequel II
PB.HEK293T_2	SMOOTH-seq	5990	156316	155684	0.995957	0.410704	0.156062	Pacbio sequel II
PB.HEK293T_3	SMOOTH-seq	5990	171499	170825	0.99607	0.413802	0.165288	Pacbio sequel II
PB.HEK293T_4	SMOOTH-seq	5547	144008	143530	0.996681	0.409862	0.134398	Pacbio sequel II
PB.HEK293T_5	SMOOTH-seq	6098	135486	134921	0.99583	0.409215	0.136575	Pacbio sequel II
PB.HEK293T_6	SMOOTH-seq	6191	172728	172080	0.996248	0.409559	0.166385	Pacbio sequel II
PB.HEK293T_7	SMOOTH-seq	6281	148178	147465	0.995188	0.40933	0.148319	Pacbio sequel II
PB.HEK293T_9	SMOOTH-seq	6420	131247	130561	0.994773	0.409354	0.140358	Pacbio sequel II
PB.HEK293T_10	SMOOTH-seq	6331	118046	117486	0.995256	0.408473	0.130754	Pacbio sequel II
PB.HEK293T_11	SMOOTH-seq	6488	232758	231895	0.996292	0.406957	0.238971	Pacbio sequel II
PB.HEK293T_12	SMOOTH-seq	6201	126988	126466	0.995889	0.409762	0.135514	Pacbio sequel II
PB.HEK293T_13	SMOOTH-seq	6556	119044	118459	0.995086	0.408427	0.135316	Pacbio sequel II
PB.HEK293T_14	SMOOTH-seq	5768	254784	253807	0.996165	0.41184	0.231849	Pacbio sequel II
PB.HEK293T_15	SMOOTH-seq	6133	353755	352474	0.996379	0.409003	0.31233	Pacbio sequel II
PB.HEK293T_16	SMOOTH-seq	6432	137860	137157	0.994901	0.41145	0.14978	Pacbio sequel II
PB.K562_c1_bulk	Pacbio CLR	18025	7846374	5665576	0.722063	0.385396	0.984836	Pacbio sequel II
PB.K562_c2_bulk	Pacbio CLR	18443	4570964	3780723	0.827117	0.396672	0.984831	Pacbio sequel II

## Sheet: CRC
Sample name	Amplication method	Mean read length (bp)	No.of total reads	No.of mapped reads	mapping ratio	GC content	Genome coverage	Sequencing platform
PB.CRC_ca1_1	SMOOTH-seq	5487	15565	14095	0.905557	0.44143	0.00526091	Pacbio sequel II
PB.CRC_ca1_2	SMOOTH-seq	4760	28651	26592	0.928135	0.429747	0.0131258	Pacbio sequel II
PB.CRC_ca1_3	SMOOTH-seq	4110	69399	67829	0.977377	0.41153	0.0423177	Pacbio sequel II
PB.CRC_ca1_4	SMOOTH-seq	6167	212323	211072	0.994108	0.410153	0.119839	Pacbio sequel II
PB.CRC_ca1_5	SMOOTH-seq	6191	90269	89306	0.989332	0.410906	0.0570782	Pacbio sequel II
PB.CRC_ca1_6	SMOOTH-seq	5269	14966	14460	0.96619	0.423244	0.00728826	Pacbio sequel II
PB.CRC_ca1_7	SMOOTH-seq	6576	230589	229696	0.996127	0.411004	0.137214	Pacbio sequel II
PB.CRC_ca1_9	SMOOTH-seq	5134	67379	66735	0.990442	0.416695	0.0370081	Pacbio sequel II
PB.CRC_ca1_11	SMOOTH-seq	4275	90264	86948	0.963263	0.41987	0.0461762	Pacbio sequel II
PB.CRC_ca1_14	SMOOTH-seq	5967	402728	400679	0.994912	0.41236	0.220058	Pacbio sequel II
PB.CRC_ca1_15	SMOOTH-seq	3293	17769	17508	0.985311	0.407457	0.0134671	Pacbio sequel II
PB.CRC_ca1_16	SMOOTH-seq	5259	135978	135385	0.995639	0.410334	0.0840253	Pacbio sequel II
PB.CRC_ca1_17	SMOOTH-seq	5434	91393	90767	0.99315	0.407684	0.0628169	Pacbio sequel II
PB.CRC_ca1_18	SMOOTH-seq	5854	333629	332586	0.996874	0.409545	0.217648	Pacbio sequel II
PB.CRC_ca1_19	SMOOTH-seq	6577	388681	387527	0.997031	0.41159	0.235633	Pacbio sequel II
PB.CRC_ca1_20	SMOOTH-seq	5914	553734	550162	0.993549	0.412736	0.295141	Pacbio sequel II
PB.CRC_ca2_1	SMOOTH-seq	5038	671458	668986	0.996318	0.410187	0.203836	Pacbio sequel II
PB.CRC_ca2_2	SMOOTH-seq	4424	358035	356228	0.994953	0.410043	0.121587	Pacbio sequel II
PB.CRC_ca2_3	SMOOTH-seq	4504	443789	436638	0.983886	0.412861	0.129385	Pacbio sequel II
PB.CRC_ca2_4	SMOOTH-seq	4421	375272	373785	0.996038	0.409117	0.115958	Pacbio sequel II
PB.CRC_ca2_5	SMOOTH-seq	4225	266450	265070	0.994821	0.41431	0.0774674	Pacbio sequel II
PB.CRC_ca2_6	SMOOTH-seq	3766	56288	54512	0.968448	0.421923	0.0150217	Pacbio sequel II
PB.CRC_ca2_7	SMOOTH-seq	4219	110701	109585	0.989919	0.40893	0.0342935	Pacbio sequel II
PB.CRC_ca2_9	SMOOTH-seq	4653	189240	187889	0.992861	0.411459	0.060384	Pacbio sequel II
PB.CRC_ca2_11	SMOOTH-seq	4423	194360	192951	0.992751	0.411768	0.0662621	Pacbio sequel II
PB.CRC_ca2_14	SMOOTH-seq	4776	181386	179483	0.989509	0.411703	0.0595785	Pacbio sequel II
PB.CRC_ca2_15	SMOOTH-seq	4364	9683	8859	0.914902	0.437541	0.00267662	Pacbio sequel II
PB.CRC_ca2_16	SMOOTH-seq	4711	95507	94527	0.989739	0.410392	0.0330224	Pacbio sequel II
PB.CRC_ca2_17	SMOOTH-seq	5658	248359	247299	0.995732	0.407528	0.114152	Pacbio sequel II
PB.CRC_ca2_18	SMOOTH-seq	4426	107337	106471	0.991932	0.405248	0.0370202	Pacbio sequel II
PB.CRC_ca2_19	SMOOTH-seq	4578	175929	174415	0.991394	0.405984	0.0521923	Pacbio sequel II
PB.CRC_ca2_20	SMOOTH-seq	4031	47232	45844	0.970613	0.421631	0.0143377	Pacbio sequel II
PB.CRC_ca3_1	SMOOTH-seq	3894	91548	89946	0.982501	0.412628	0.034656	Pacbio sequel II
PB.CRC_ca3_2	SMOOTH-seq	3713	3764	3177	0.844049	0.447859	0.00128571	Pacbio sequel II
PB.CRC_ca3_3	SMOOTH-seq	3410	28313	25080	0.885812	0.424805	0.00966974	Pacbio sequel II
PB.CRC_ca3_4	SMOOTH-seq	3592	61151	60555	0.990254	0.413716	0.0257661	Pacbio sequel II
PB.CRC_ca3_5	SMOOTH-seq	3663	82207	81504	0.991448	0.412454	0.0341776	Pacbio sequel II
PB.CRC_ca3_6	SMOOTH-seq	4073	66670	65649	0.984686	0.408415	0.026462	Pacbio sequel II
PB.CRC_ca3_7	SMOOTH-seq	4943	610082	608349	0.997159	0.408899	0.250299	Pacbio sequel II
PB.CRC_ca3_9	SMOOTH-seq	4012	151626	147258	0.971192	0.415919	0.0604272	Pacbio sequel II
PB.CRC_ca3_11	SMOOTH-seq	5452	371357	369971	0.996268	0.408373	0.210139	Pacbio sequel II
PB.CRC_ca3_14	SMOOTH-seq	4656	261314	259964	0.994834	0.406506	0.127883	Pacbio sequel II
PB.CRC_ca3_15	SMOOTH-seq	4315	95392	94821	0.994014	0.406579	0.0459898	Pacbio sequel II
PB.CRC_ca3_16	SMOOTH-seq	5129	523747	522667	0.997938	0.408146	0.265172	Pacbio sequel II
PB.CRC_ca3_17	SMOOTH-seq	4847	18949	18443	0.973297	0.419903	0.0103437	Pacbio sequel II
PB.CRC_ca3_18	SMOOTH-seq	4769	149831	149133	0.995341	0.407053	0.0811525	Pacbio sequel II
PB.CRC_ca3_19	SMOOTH-seq	4851	80185	78876	0.983675	0.406738	0.0401288	Pacbio sequel II
PB.CRC_ca3_20	SMOOTH-seq	3889	99007	93972	0.949145	0.42168	0.0417328	Pacbio sequel II
PB.CRC_ca4_1	SMOOTH-seq	4645	186482	183547	0.984261	0.410685	0.0441352	Pacbio sequel II
PB.CRC_ca4_2	SMOOTH-seq	4309	369443	367845	0.995675	0.407736	0.104958	Pacbio sequel II
PB.CRC_ca4_3	SMOOTH-seq	4682	227680	226214	0.993561	0.405486	0.0582221	Pacbio sequel II
PB.CRC_ca4_4	SMOOTH-seq	4721	109329	108385	0.991366	0.408717	0.0242567	Pacbio sequel II
PB.CRC_ca4_5	SMOOTH-seq	4548	132090	131150	0.992884	0.410091	0.0315319	Pacbio sequel II
PB.CRC_ca4_6	SMOOTH-seq	5348	150128	149068	0.992939	0.41014	0.0435996	Pacbio sequel II
PB.CRC_ca4_7	SMOOTH-seq	5072	751491	748999	0.996684	0.408293	0.186031	Pacbio sequel II
PB.CRC_ca4_9	SMOOTH-seq	4107	184950	183304	0.9911	0.414697	0.0420333	Pacbio sequel II
PB.CRC_ca4_11	SMOOTH-seq	4500	33999	31708	0.932616	0.435044	0.00510557	Pacbio sequel II
PB.CRC_ca4_14	SMOOTH-seq	4836	514382	512319	0.995989	0.409371	0.11621	Pacbio sequel II
PB.CRC_ca4_15	SMOOTH-seq	4107	50140	49115	0.979557	0.41374	0.0119112	Pacbio sequel II
PB.CRC_ca4_16	SMOOTH-seq	4771	19172	18289	0.953943	0.425412	0.00362234	Pacbio sequel II
PB.CRC_ca4_17	SMOOTH-seq	5013	175898	174517	0.992149	0.405362	0.0526523	Pacbio sequel II
PB.CRC_ca4_18	SMOOTH-seq	5038	233904	232663	0.994694	0.404904	0.062357	Pacbio sequel II
PB.CRC_ca4_19	SMOOTH-seq	4139	152151	150636	0.990043	0.41266	0.0277659	Pacbio sequel II
PB.CRC_ca4_20	SMOOTH-seq	4596	145735	144177	0.989309	0.411653	0.0318768	Pacbio sequel II
PB.CRC_ca5_1	SMOOTH-seq	4984	108712	106175	0.976663	0.421733	0.0236508	Pacbio sequel II
PB.CRC_ca5_2	SMOOTH-seq	5060	24351	23050	0.946573	0.433782	0.00563307	Pacbio sequel II
PB.CRC_ca5_3	SMOOTH-seq	4514	38391	36697	0.955875	0.434002	0.00895918	Pacbio sequel II
PB.CRC_ca5_4	SMOOTH-seq	6218	278952	277762	0.995734	0.409097	0.0808051	Pacbio sequel II
PB.CRC_ca5_5	SMOOTH-seq	6086	147618	146183	0.990279	0.414911	0.0413169	Pacbio sequel II
PB.CRC_ca5_6	SMOOTH-seq	4960	100744	98869	0.981388	0.412438	0.0274646	Pacbio sequel II
PB.CRC_ca5_7	SMOOTH-seq	6902	920367	916836	0.996163	0.415059	0.243678	Pacbio sequel II
PB.CRC_ca5_9	SMOOTH-seq	5623	10030	6515	0.649551	0.492111	0.00206499	Pacbio sequel II
PB.CRC_ca5_11	SMOOTH-seq	6143	226848	225025	0.991964	0.413725	0.0691481	Pacbio sequel II
PB.CRC_ca5_14	SMOOTH-seq	5811	175359	174252	0.993687	0.410345	0.0520124	Pacbio sequel II
PB.CRC_ca5_15	SMOOTH-seq	5044	36481	35029	0.960198	0.427977	0.0111903	Pacbio sequel II
PB.CRC_ca5_16	SMOOTH-seq	5264	77419	76406	0.986915	0.416124	0.0225805	Pacbio sequel II
PB.CRC_ca5_17	SMOOTH-seq	7147	401353	399496	0.995373	0.413906	0.132938	Pacbio sequel II
PB.CRC_ca5_18	SMOOTH-seq	5543	61929	59993	0.968738	0.422241	0.0181261	Pacbio sequel II
PB.CRC_ca5_19	SMOOTH-seq	5975	444963	440392	0.989727	0.414711	0.114637	Pacbio sequel II
PB.CRC_ca5_20	SMOOTH-seq	5427	28598	25564	0.893909	0.438267	0.006677	Pacbio sequel II
PB.CRC_ca6_c1_1	SMOOTH-seq	5450	235625	234420	0.994886	0.411965	0.0925842	Pacbio sequel II
PB.CRC_ca6_c1_2	SMOOTH-seq	4878	83529	82766	0.990865	0.411463	0.0390714	Pacbio sequel II
PB.CRC_ca6_c1_3	SMOOTH-seq	6818	568639	566706	0.996601	0.409463	0.252467	Pacbio sequel II
PB.CRC_ca6_c1_4	SMOOTH-seq	5465	106172	105566	0.994292	0.409869	0.049513	Pacbio sequel II
PB.CRC_ca6_c1_5	SMOOTH-seq	5208	74688	74092	0.99202	0.413998	0.0314949	Pacbio sequel II
PB.CRC_ca6_c1_6	SMOOTH-seq	6737	506499	505022	0.997084	0.410628	0.223286	Pacbio sequel II
PB.CRC_ca6_c1_7	SMOOTH-seq	5453	134580	133698	0.993446	0.412586	0.0602362	Pacbio sequel II
PB.CRC_ca6_c1_9	SMOOTH-seq	5520	131764	130816	0.992805	0.413854	0.0598549	Pacbio sequel II
PB.CRC_ca6_c1_11	SMOOTH-seq	5163	39410	37081	0.940903	0.43403	0.0176297	Pacbio sequel II
PB.CRC_ca6_c1_14	SMOOTH-seq	5140	93879	93046	0.991127	0.414256	0.0408018	Pacbio sequel II
PB.CRC_ca6_c1_15	SMOOTH-seq	5463	17930	17117	0.954657	0.41957	0.00761545	Pacbio sequel II
PB.CRC_ca6_c1_16	SMOOTH-seq	6084	69280	68833	0.993548	0.407856	0.0345474	Pacbio sequel II
PB.CRC_ca6_c1_17	SMOOTH-seq	6225	25276	24811	0.981603	0.41145	0.0129672	Pacbio sequel II
PB.CRC_ca6_c1_18	SMOOTH-seq	4750	261709	260915	0.996966	0.412135	0.117791	Pacbio sequel II
PB.CRC_ca6_c1_19	SMOOTH-seq	5292	84383	83579	0.990472	0.411099	0.0360086	Pacbio sequel II
PB.CRC_ca6_c1_20	SMOOTH-seq	6445	572538	570807	0.996977	0.410157	0.26913	Pacbio sequel II
