# Supplementary material for: SMOOTH-seq: single-cell genome sequencing of human cells on a third-generation sequencing platform
Source: Genome Biol. 2021 Jun 30;22:195. doi: 10.1186/s13059-021-02406-y (PMC8247186; doi:10.1186/s13059-021-02406-y)
Supplement: Supplementary file 3 — Additional file 3: Table S2. Describes ecDNAs in K562 cells. [file 13059_2021_2406_MOESM3_ESM.xlsx]

## Sheet: ecDNA
chromosome	start	end	validation
chr1	1465711	1500189
chr1	6392017	6558779
chr1	32109686	32116210
chr1	32109775	32116298
chr1	143184587	143203868
chr1	143184932	143223181
chr1	143185906	143220951
chr1	143211365	143239794
chr1	143211365	143242010
chr1	143211365	143242201
chr1	143211419	143239380
chr1	143211419	143241624
chr1	143211439	143241644
chr1	172184312	172646530	√
chr1	174124146	174195307
chr1	186318948	187071973
chr1	206052998	206058910
chr2	90381146	90402398
chr2	90395133	90402267
chr2	112949811	113117737
chr2	140078412	140091946	√
chr2	144869686	144979573
chr2	151110261	152614924
chr3	9992880	11870472
chr3	10046592	11870472
chr3	59716004	60397362
chr3	60249785	60526869
chr3	60497195	60556776
chr3	160646055	160982926
chr3	169549243	169565381
chr4	28577999	28812310
chr4	28636846	28766586
chr4	49263610	49290207
chr4	49709070	49711714
chr4	49709070	51107417
chr4	49709162	49711931
chr4	49709241	49711961
chr4	49709300	49711943
chr4	49709943	49711890
chr4	58573761	58674492	√
chr4	101488729	101499659
chr4	157035097	157111250	√
chr5	22405253	22450549
chr5	25945602	25954034
chr5	51364263	51402802
chr5	104063632	104070028
chr5	104064084	104070481
chr5	141173981	141179183
chr5	163794106	164558900
chr6	29765459	29993504
chr6	31651286	31865936	√
chr6	32471530	32571260
chr6	32510816	32547136
chr6	35508538	37759726
chr6	35786783	35799008	√
chr6	68790253	68825836
chr6	117278014	117283920	√
chr6	160986406	161246611
chr7	36282545	36701471	√
chr7	52662373	52677557
chr7	55741510	56375181
chr7	61046944	62408675
chr7	62307472	62408675
chr7	79671148	80139199	√
chr7	100993052	101004221
chr7	110416084	110593390
chr7	110600167	110848053
chr7	111476850	111773293	√
chr7	122198670	122364621
chr7	142379960	142526501
chr7	142450120	142526501
chr7	155084843	155088917
chr8	70427292	70432578	√
chr8	113472284	113679131
chr9	112395409	112652419
chr9	114321965	114335513
chr9	120790471	128341072	√
chr9	120802640	129900041
chr10	50131025	50380578	√
chr10	53593492	54152956
chr11	122451718	122548393
chr12	8208854	8238298
chr12	46180930	46478278
chr12	79760928	79768811	√
chr12	79761157	79769037
chr13	114268390	114305226
chr14	22740100	23338749
chr14	33997751	34060108
chr14	66949652	67186588
chr14	96558591	97172427
chr16	46382560	46394442
chr16	46382643	46404140
chr16	46382716	46404086
chr16	46978167	47141197
chr16	79032367	79682234
chr16	88525010	88794604
chr17	28573108	28945864	√
chr17	36182408	36195936
chr18	105831	112540
chr18	107000	111570
chr18	27651541	27979373
chr18	39768282	40287508
chr19	4218299	4224954	√
chr19	4218600	4225250
chr19	17331933	17339738
chr19	17332171	17339992
chr19	58198975	58213955	√
chr20	8800945	8908547
chr20	28746082	30933210
chr20	47834660	48516563
chr21	10465994	10542638
chr22	10691585	16255932
chr22	11429480	12106686
chr22	11698367	11817361	√
chr22	15996112	16027522
chr22	18618294	21557073
chr22	20753116	21562827
chrX	6902815	7713074
chrX	25840723	26037243
chrX	33465212	33723683
chrX	52403847	55652526
chrX	94704626	98524696
chrX	113934624	115164444
chrX	121148986	121266526
chrX	147279104	147287192

## Sheet: ecDNA gene
chromosome	start site	end site	ensembl gene name	gene id	gene start site	gene end site
chr1	1465711	1500189	ENSG00000160072.20	ATAD3B	1471764	1497848
chr1	6392017	6558779	ENSG00000069812.11	HES2	6412417	6424670
chr1	6392017	6558779	ENSG00000187017.17	ESPN	6424775	6461367
chr1	6392017	6558779	ENSG00000215788.10	TNFRSF25	6460785	6466195
chr1	6392017	6558779	ENSG00000171680.22	PLEKHG5	6466091	6520061
chr1	6392017	6558779	ENSG00000162408.11	NOL9	6521346	6554513
chr1	172184312	172646530	ENSG00000135845.10	PIGC	172370188	172444086
chr1	172184312	172646530	ENSG00000180999.11	C1orf105	172420684	172468831
chr1	172184312	172646530	ENSG00000094975.14	SUCO	172532348	172611833
chr1	186318948	187071973	ENSG00000157181.16	ODR4	186375837	186421378
chr1	186318948	187071973	ENSG00000262180.2	OCLM	186401045	186401180
chr1	186318948	187071973	ENSG00000116703.14	PDC	186443565	186461114
chr1	186318948	187071973	ENSG00000073756.12	PTGS2	186671790	186680423
chr1	186318948	187071973	ENSG00000116711.10	PLA2G4A	186828948	186988981
chr2	112949811	113117737	ENSG00000136688.11	IL36G	112973202	112985658
chr2	112949811	113117737	ENSG00000136694.9	IL36A	113005458	113008044
chr2	112949811	113117737	ENSG00000136696.11	IL36B	113022088	113052867
chr2	112949811	113117737	ENSG00000136695.14	IL36RN	113058637	113065382
chr2	112949811	113117737	ENSG00000136697.13	IL1F10	113067969	113075843
chr2	151110261	152614924	ENSG00000184898.7	RBM43	151247939	151261863
chr2	151110261	152614924	ENSG00000123609.11	NMI	151270469	151289894
chr2	151110261	152614924	ENSG00000123610.5	TNFAIP6	151357591	151380046
chr2	151110261	152614924	ENSG00000080345.18	RIF1	151409882	151508013
chr2	151110261	152614924	ENSG00000183091.19	NEB	151485335	151734487
chr2	151110261	152614924	ENSG00000162980.17	ARL5A	151788983	151828492
chr2	151110261	152614924	ENSG00000283228.1	AC068547.1	151802650	151973949
chr2	151110261	152614924	ENSG00000182389.19	CACNB4	151832767	152099475
chr2	151110261	152614924	ENSG00000115145.10	STAM2	152116800	152175763
chr3	9992880	11870472	ENSG00000144554.10	FANCD2	10026413	10101930
chr3	9992880	11870472	ENSG00000163705.13	FANCD2OS	10081316	10108255
chr3	9992880	11870472	ENSG00000254999.4	BRK1	10115674	10127190
chr3	9992880	11870472	ENSG00000134086.7	VHL	10141007	10152220
chr3	9992880	11870472	ENSG00000134070.5	IRAK2	10164918	10243745
chr3	9992880	11870472	ENSG00000157014.11	TATDN2	10248022	10281218
chr3	9992880	11870472	ENSG00000272410.5	AC022384.1	10249371	10285796
chr3	9992880	11870472	ENSG00000157017.16	GHRL	10285665	10292947
chr3	9992880	11870472	ENSG00000157020.18	SEC13	10293130	10321112
chr3	9992880	11870472	ENSG00000157087.20	ATP2B2	10324022	10708007
chr3	9992880	11870472	ENSG00000132164.10	SLC6A11	10816200	10940714
chr3	9992880	11870472	ENSG00000157103.12	SLC6A1	10992185	11039247
chr3	9992880	11870472	ENSG00000196639.6	HRH1	11137092	11263557
chr3	9992880	11870472	ENSG00000197548.12	ATG7	11272308	11557665
chr3	9992880	11870472	ENSG00000144560.15	VGLL4	11556068	11771350
chr3	9992880	11870472	ENSG00000144559.10	TAMM41	11790441	11846919
chr3	10046592	11870472	ENSG00000163705.13	FANCD2OS	10081316	10108255
chr3	10046592	11870472	ENSG00000254999.4	BRK1	10115674	10127190
chr3	10046592	11870472	ENSG00000134086.7	VHL	10141007	10152220
chr3	10046592	11870472	ENSG00000134070.5	IRAK2	10164918	10243745
chr3	10046592	11870472	ENSG00000157014.11	TATDN2	10248022	10281218
chr3	10046592	11870472	ENSG00000272410.5	AC022384.1	10249371	10285796
chr3	10046592	11870472	ENSG00000157017.16	GHRL	10285665	10292947
chr3	10046592	11870472	ENSG00000157020.18	SEC13	10293130	10321112
chr3	10046592	11870472	ENSG00000157087.20	ATP2B2	10324022	10708007
chr3	10046592	11870472	ENSG00000132164.10	SLC6A11	10816200	10940714
chr3	10046592	11870472	ENSG00000157103.12	SLC6A1	10992185	11039247
chr3	10046592	11870472	ENSG00000196639.6	HRH1	11137092	11263557
chr3	10046592	11870472	ENSG00000197548.12	ATG7	11272308	11557665
chr3	10046592	11870472	ENSG00000144560.15	VGLL4	11556068	11771350
chr3	10046592	11870472	ENSG00000144559.10	TAMM41	11790441	11846919
chr3	160646055	160982926	ENSG00000179674.4	ARL14	160677159	160678448
chr5	51364263	51402802	ENSG00000016082.15	ISL1	51383447	51394730
chr6	29765459	29993504	ENSG00000204632.11	HLA-G	29826966	29831125
chr6	29765459	29993504	ENSG00000206503.13	HLA-A	29941259	29945884
chr6	31651286	31865936	ENSG00000204444.11	APOM	31652415	31658210
chr6	31651286	31865936	ENSG00000204439.4	C6orf47	31658297	31660778
chr6	31651286	31865936	ENSG00000204438.11	GPANK1	31661227	31666283
chr6	31651286	31865936	ENSG00000204435.13	CSNK2B	31665235	31670343
chr6	31651286	31865936	ENSG00000263020.6	AL662899.2	31666101	31673546
chr6	31651286	31865936	ENSG00000240053.8	LY6G5B	31670166	31673776
chr6	31651286	31865936	ENSG00000204428.12	LY6G5C	31676683	31684040
chr6	31651286	31865936	ENSG00000204427.12	ABHD16A	31686954	31703356
chr6	31651286	31865936	ENSG00000204422.7	AL662899.1	31686961	31714072
chr6	31651286	31865936	ENSG00000204424.9	LY6G6F	31706884	31710595
chr6	31651286	31865936	ENSG00000250641.1	LY6G6F-LY6G6D	31706903	31717918
chr6	31651286	31865936	ENSG00000255552.7	LY6G6E	31711770	31714065
chr6	31651286	31865936	ENSG00000244355.7	LY6G6D	31715355	31717804
chr6	31651286	31865936	ENSG00000204420.10	MPIG6B	31718593	31726714
chr6	31651286	31865936	ENSG00000204421.3	LY6G6C	31718647	31721746
chr6	31651286	31865936	ENSG00000213722.9	DDAH2	31727037	31730617
chr6	31651286	31865936	ENSG00000213719.8	CLIC1	31730580	31739763
chr6	31651286	31865936	ENSG00000204410.15	MSH5	31739676	31762678
chr6	31651286	31865936	ENSG00000255152.8	MSH5-SAPCD1	31740019	31764851
chr6	31651286	31865936	ENSG00000228727.9	SAPCD1	31762995	31764851
chr6	31651286	31865936	ENSG00000204396.11	VWA7	31765589	31777328
chr6	31651286	31865936	ENSG00000204394.13	VARS	31777517	31795752
chr6	31651286	31865936	ENSG00000204392.11	LSM2	31797395	31806966
chr6	31651286	31865936	ENSG00000204390.10	HSPA1L	31809618	31815283
chr6	31651286	31865936	ENSG00000204389.10	HSPA1A	31815542	31817946
chr6	31651286	31865936	ENSG00000204388.7	HSPA1B	31827737	31830254
chr6	31651286	31865936	ENSG00000204386.11	NEU1	31857658	31862822
chr6	32471530	32571260	ENSG00000198502.6	HLA-DRB5	32517352	32530287
chr6	32510816	32547136	ENSG00000198502.6	HLA-DRB5	32517352	32530287
chr6	35508538	37759726	ENSG00000096060.14	FKBP5	35573584	35728583
chr6	35508538	37759726	ENSG00000157343.8	ARMC12	35737031	35749079
chr6	35508538	37759726	ENSG00000196748.10	CLPSL2	35776593	35779552
chr6	35508538	37759726	ENSG00000204140.10	CLPSL1	35781018	35793675
chr6	35508538	37759726	ENSG00000137392.10	CLPS	35794981	35797344
chr6	35508538	37759726	ENSG00000197753.11	LHFPL5	35797205	35845397
chr6	35508538	37759726	ENSG00000096063.16	SRPK1	35832965	35921342
chr6	35508538	37759726	ENSG00000112053.14	SLC26A8	35943515	36024868
chr6	35508538	37759726	ENSG00000112062.10	MAPK14	36027676	36111236
chr6	35508538	37759726	ENSG00000156711.17	MAPK13	36127808	36144524
chr6	35508538	37759726	ENSG00000096070.19	BRPF3	36196743	36232790
chr6	35508538	37759726	ENSG00000180316.12	PNPLA1	36243202	36312229
chr6	35508538	37759726	ENSG00000189325.7	BNIP5	36315760	36336888
chr6	35508538	37759726	ENSG00000010030.14	ETV7	36354090	36387800
chr6	35508538	37759726	ENSG00000179165.11	PXT1	36390550	36442854
chr6	35508538	37759726	ENSG00000112078.14	KCTD20	36442766	36491143
chr6	35508538	37759726	ENSG00000112079.9	STK38	36493891	36547479
chr6	35508538	37759726	ENSG00000112081.17	SRSF3	36594352	36605600
chr6	35508538	37759726	ENSG00000124762.13	CDKN1A	36676459	36687339
chr6	35508538	37759726	ENSG00000255587.9	RAB44	36697825	36733184
chr6	35508538	37759726	ENSG00000124772.12	CPNE5	36740774	36839444
chr6	35508538	37759726	ENSG00000137168.8	PPIL1	36854826	36874803
chr6	35508538	37759726	ENSG00000198663.16	C6orf89	36871869	36928964
chr6	35508538	37759726	ENSG00000164530.15	PI16	36948262	36964837
chr6	35508538	37759726	ENSG00000137409.19	MTCH1	36968140	36986298
chr6	35508538	37759726	ENSG00000146192.15	FGD2	37005645	37029069
chr6	35508538	37759726	ENSG00000137193.14	PIM1	37170151	37175428
chr6	35508538	37759726	ENSG00000172738.12	TMEM217	37212177	37258155
chr6	35508538	37759726	ENSG00000286105.1	AL353579.1	37212180	37257637
chr6	35508538	37759726	ENSG00000065491.8	TBC1D22B	37257771	37332970
chr6	35508538	37759726	ENSG00000112130.17	RNF8	37353978	37394734
chr6	35508538	37759726	ENSG00000137200.13	CMTR1	37433218	37482827
chr6	35508538	37759726	ENSG00000198937.9	CCDC167	37482937	37499893
chr6	35508538	37759726	ENSG00000112139.16	MDGA1	37630678	37699306
chr6	35786783	35799008	ENSG00000137392.10	CLPS	35794981	35797344
chr6	160986406	161246611	ENSG00000085511.20	MAP3K4	160991726	161117385
chr7	36282545	36701471	ENSG00000164542.12	KIAA0895	36324220	36390125
chr7	36282545	36701471	ENSG00000011426.11	ANLN	36389820	36453791
chr7	55741510	56375181	ENSG00000154997.9	SEPTIN14	55793539	55862755
chr7	55741510	56375181	ENSG00000249773.3	AC092647.5	55887276	55955239
chr7	55741510	56375181	ENSG00000178665.16	ZNF713	55887455	55942530
chr7	55741510	56375181	ENSG00000146729.10	NIPSNAP2	55951792	56000181
chr7	55741510	56375181	ENSG00000239789.6	MRPS17	55951876	55956500
chr7	55741510	56375181	ENSG00000146733.14	PSPH	56011050	56051604
chr7	55741510	56375181	ENSG00000146731.11	CCT6A	56051684	56063989
chr7	55741510	56375181	ENSG00000129103.18	SUMF2	56064001	56080670
chr7	55741510	56375181	ENSG00000164776.9	PHKG1	56080282	56092996
chr7	55741510	56375181	ENSG00000106153.13	CHCHD2	56101572	56106476
chr7	55741510	56375181	ENSG00000185290.4	NUPR2	56114680	56116417
chr7	122198670	122364621	ENSG00000128610.12	FEZF1	122301302	122310691
chr9	114321965	114335513	ENSG00000229314.5	ORM1	114323055	114326475
chr9	114321965	114335513	ENSG00000228278.4	ORM2	114329868	114333256
chr9	120790471	128341072	ENSG00000214654.8	B3GNT10	120792402	120799918
chr9	120790471	128341072	ENSG00000095261.14	PSMD5	120815495	120842951
chr9	120790471	128341072	ENSG00000119403.15	PHF19	120855650	120894896
chr9	120790471	128341072	ENSG00000056558.11	TRAF1	120902392	120929173
chr9	120790471	128341072	ENSG00000106804.7	C5	120952334	121050276
chr9	120790471	128341072	ENSG00000119397.16	CNTRL	121074862	121177610
chr9	120790471	128341072	ENSG00000119396.11	RAB14	121178132	121223014
chr9	120790471	128341072	ENSG00000148180.19	GSN	121207793	121332843
chr9	120790471	128341072	ENSG00000148175.13	STOM	121338986	121370304
chr9	120790471	128341072	ENSG00000136848.17	DAB2IP	121567056	121785530
chr9	120790471	128341072	ENSG00000175764.14	TTLL11	121821927	122093606
chr9	120790471	128341072	ENSG00000119421.7	NDUFA8	122144057	122159779
chr9	120790471	128341072	ENSG00000185681.13	MORN5	122159907	122200088
chr9	120790471	128341072	ENSG00000106852.15	LHX6	122202576	122229626
chr9	120790471	128341072	ENSG00000119446.14	RBM18	122237621	122264840
chr9	120790471	128341072	ENSG00000148187.18	MRRF	122264602	122331337
chr9	120790471	128341072	ENSG00000095303.17	PTGS1	122370529	122395703
chr9	120790471	128341072	ENSG00000136834.3	OR1J1	122476957	122477926
chr9	120790471	128341072	ENSG00000197233.7	OR1J2	122510801	122511743
chr9	120790471	128341072	ENSG00000239590.1	OR1J4	122519140	122520082
chr9	120790471	128341072	ENSG00000171505.5	OR1N1	122526357	122527296
chr9	120790471	128341072	ENSG00000171501.9	OR1N2	122553111	122554214
chr9	120790471	128341072	ENSG00000171496.4	OR1L8	122567116	122583384
chr9	120790471	128341072	ENSG00000165202.3	OR1Q1	122614737	122615682
chr9	120790471	128341072	ENSG00000280094.2	OR1B1	122628578	122629573
chr9	120790471	128341072	ENSG00000173679.2	OR1L1	122661565	122662648
chr9	120790471	128341072	ENSG00000171481.4	OR1L3	122675035	122676153
chr9	120790471	128341072	ENSG00000136939.1	OR1L4	122723989	122724925
chr9	120790471	128341072	ENSG00000171459.4	OR1L6	122742302	122750783
chr9	120790471	128341072	ENSG00000148215.4	OR5C1	122788932	122789895
chr9	120790471	128341072	ENSG00000136940.14	PDCL	122798388	122828588
chr9	120790471	128341072	ENSG00000165204.3	OR1K1	122800122	122801073
chr9	120790471	128341072	ENSG00000056586.16	RC3H2	122844555	122905359
chr9	120790471	128341072	ENSG00000186130.5	ZBTB6	122908055	122913323
chr9	120790471	128341072	ENSG00000171448.9	ZBTB26	122915565	122931512
chr9	120790471	128341072	ENSG00000011454.17	RABGAP1	122940832	123104866
chr9	120790471	128341072	ENSG00000188394.6	GPR21	123034526	123035696
chr9	120790471	128341072	ENSG00000165209.19	STRBP	123109499	123268586
chr9	120790471	128341072	ENSG00000148204.12	CRB2	123356169	123380324
chr9	120790471	128341072	ENSG00000119522.16	DENND1A	123379653	123930152
chr9	120790471	128341072	ENSG00000106689.11	LHX2	124001669	124033301
chr9	120790471	128341072	ENSG00000119408.16	NEK6	124257605	124353307
chr9	120790471	128341072	ENSG00000136930.13	PSMB7	124353464	124415444
chr9	120790471	128341072	ENSG00000180264.11	ADGRD2	124451424	124478589
chr9	120790471	128341072	ENSG00000136931.10	NR5A1	124481235	124507420
chr9	120790471	128341072	ENSG00000148200.17	NR6A1	124517274	124771311
chr9	120790471	128341072	ENSG00000185585.20	OLFML2A	124777132	124814885
chr9	120790471	128341072	ENSG00000136918.7	WDR38	124853416	124857890
chr9	120790471	128341072	ENSG00000136942.15	RPL35	124857879	124861981
chr9	120790471	128341072	ENSG00000136950.13	ARPC5L	124862129	124877733
chr9	120790471	128341072	ENSG00000136935.14	GOLGA1	124878274	124948492
chr9	120790471	128341072	ENSG00000173611.17	SCAI	124942607	125143506
chr9	120790471	128341072	ENSG00000119414.11	PPP6C	125146572	125189939
chr9	120790471	128341072	ENSG00000136933.17	RABEPK	125200541	125234161
chr9	120790471	128341072	ENSG00000044574.8	HSPA5	125234852	125241343
chr9	120790471	128341072	ENSG00000165219.22	GAPVD1	125261793	125367207
chr9	120790471	128341072	ENSG00000119487.17	MAPKAP1	125437392	125707234
chr9	120790471	128341072	ENSG00000167081.18	PBX3	125747344	125967377
chr9	120790471	128341072	ENSG00000196814.15	MVB12B	126326828	126507041
chr9	120790471	128341072	ENSG00000136944.17	LMX1B	126614442	126701032
chr9	120790471	128341072	ENSG00000169155.10	ZBTB43	126805005	126838210
chr9	120790471	128341072	ENSG00000177125.5	ZBTB34	126860664	126885878
chr9	120790471	128341072	ENSG00000136828.19	RALGPS1	126914773	127223166
chr9	120790471	128341072	ENSG00000136859.10	ANGPTL2	127087347	127122635
chr9	120790471	128341072	ENSG00000136895.19	GARNL3	127224264	127393660
chr9	120790471	128341072	ENSG00000136856.18	SLC2A8	127397137	127408424
chr9	120790471	128341072	ENSG00000196152.10	ZNF79	127424373	127445372
chr9	120790471	128341072	ENSG00000197958.13	RPL12	127447673	127451406
chr9	120790471	128341072	ENSG00000148356.13	LRSAM1	127451485	127503501
chr9	120790471	128341072	ENSG00000136830.12	NIBAN2	127505338	127578989
chr9	120790471	128341072	ENSG00000136854.21	STXBP1	127579369	127696027
chr9	120790471	128341072	ENSG00000187024.14	PTRH1	127690347	127724873
chr9	120790471	128341072	ENSG00000160401.15	CFAP157	127706987	127716002
chr9	120790471	128341072	ENSG00000167094.16	TTC16	127716078	127731590
chr9	120790471	128341072	ENSG00000160404.18	TOR2A	127731523	127735313
chr9	120790471	128341072	ENSG00000095370.20	SH2D3C	127738316	127778710
chr9	120790471	128341072	ENSG00000136807.14	CDK9	127785678	127790792
chr9	120790471	128341072	ENSG00000136877.15	FPGS	127794596	127814327
chr9	120790471	128341072	ENSG00000106991.13	ENG	127815011	127854756
chr9	120790471	128341072	ENSG00000106992.19	AK1	127866485	127877675
chr9	120790471	128341072	ENSG00000257524.6	AL157935.2	127867849	127906022
chr9	120790471	128341072	ENSG00000160408.14	ST6GALNAC6	127885320	127905408
chr9	120790471	128341072	ENSG00000136840.19	ST6GALNAC4	127907885	127917041
chr9	120790471	128341072	ENSG00000167103.12	PIP5KL1	127920880	127930785
chr9	120790471	128341072	ENSG00000136908.17	DPM2	127935098	127938484
chr9	120790471	128341072	ENSG00000167106.12	FAM102A	127940581	127980989
chr9	120790471	128341072	ENSG00000171169.9	NAIF1	128061232	128068206
chr9	120790471	128341072	ENSG00000148339.12	SLC25A25	128068200	128109245
chr9	120790471	128341072	ENSG00000148334.15	PTGES2	128120692	128128462
chr9	120790471	128341072	ENSG00000148346.12	LCN2	128149070	128153453
chr9	120790471	128341072	ENSG00000171159.5	C9orf16	128160264	128163924
chr9	120790471	128341072	ENSG00000148337.21	CIZ1	128161250	128204383
chr9	120790471	128341072	ENSG00000106976.20	DNM1	128191654	128255248
chr9	120790471	128341072	ENSG00000167110.17	GOLGA2	128255828	128275995
chr9	120790471	128341072	ENSG00000175854.12	SWI5	128275378	128316123
chr9	120790471	128341072	ENSG00000167112.10	TRUB2	128305158	128322447
chr9	120790471	128341072	ENSG00000167113.11	COQ4	128322543	128334072
chr9	120802640	129900041	ENSG00000095261.14	PSMD5	120815495	120842951
chr9	120802640	129900041	ENSG00000119403.15	PHF19	120855650	120894896
chr9	120802640	129900041	ENSG00000056558.11	TRAF1	120902392	120929173
chr9	120802640	129900041	ENSG00000106804.7	C5	120952334	121050276
chr9	120802640	129900041	ENSG00000119397.16	CNTRL	121074862	121177610
chr9	120802640	129900041	ENSG00000119396.11	RAB14	121178132	121223014
chr9	120802640	129900041	ENSG00000148180.19	GSN	121207793	121332843
chr9	120802640	129900041	ENSG00000148175.13	STOM	121338986	121370304
chr9	120802640	129900041	ENSG00000136848.17	DAB2IP	121567056	121785530
chr9	120802640	129900041	ENSG00000175764.14	TTLL11	121821927	122093606
chr9	120802640	129900041	ENSG00000119421.7	NDUFA8	122144057	122159779
chr9	120802640	129900041	ENSG00000185681.13	MORN5	122159907	122200088
chr9	120802640	129900041	ENSG00000106852.15	LHX6	122202576	122229626
chr9	120802640	129900041	ENSG00000119446.14	RBM18	122237621	122264840
chr9	120802640	129900041	ENSG00000148187.18	MRRF	122264602	122331337
chr9	120802640	129900041	ENSG00000095303.17	PTGS1	122370529	122395703
chr9	120802640	129900041	ENSG00000136834.3	OR1J1	122476957	122477926
chr9	120802640	129900041	ENSG00000197233.7	OR1J2	122510801	122511743
chr9	120802640	129900041	ENSG00000239590.1	OR1J4	122519140	122520082
chr9	120802640	129900041	ENSG00000171505.5	OR1N1	122526357	122527296
chr9	120802640	129900041	ENSG00000171501.9	OR1N2	122553111	122554214
chr9	120802640	129900041	ENSG00000171496.4	OR1L8	122567116	122583384
chr9	120802640	129900041	ENSG00000165202.3	OR1Q1	122614737	122615682
chr9	120802640	129900041	ENSG00000280094.2	OR1B1	122628578	122629573
chr9	120802640	129900041	ENSG00000173679.2	OR1L1	122661565	122662648
chr9	120802640	129900041	ENSG00000171481.4	OR1L3	122675035	122676153
chr9	120802640	129900041	ENSG00000136939.1	OR1L4	122723989	122724925
chr9	120802640	129900041	ENSG00000171459.4	OR1L6	122742302	122750783
chr9	120802640	129900041	ENSG00000148215.4	OR5C1	122788932	122789895
chr9	120802640	129900041	ENSG00000136940.14	PDCL	122798388	122828588
chr9	120802640	129900041	ENSG00000165204.3	OR1K1	122800122	122801073
chr9	120802640	129900041	ENSG00000056586.16	RC3H2	122844555	122905359
chr9	120802640	129900041	ENSG00000186130.5	ZBTB6	122908055	122913323
chr9	120802640	129900041	ENSG00000171448.9	ZBTB26	122915565	122931512
chr9	120802640	129900041	ENSG00000011454.17	RABGAP1	122940832	123104866
chr9	120802640	129900041	ENSG00000188394.6	GPR21	123034526	123035696
chr9	120802640	129900041	ENSG00000165209.19	STRBP	123109499	123268586
chr9	120802640	129900041	ENSG00000148204.12	CRB2	123356169	123380324
chr9	120802640	129900041	ENSG00000119522.16	DENND1A	123379653	123930152
chr9	120802640	129900041	ENSG00000106689.11	LHX2	124001669	124033301
chr9	120802640	129900041	ENSG00000119408.16	NEK6	124257605	124353307
chr9	120802640	129900041	ENSG00000136930.13	PSMB7	124353464	124415444
chr9	120802640	129900041	ENSG00000180264.11	ADGRD2	124451424	124478589
chr9	120802640	129900041	ENSG00000136931.10	NR5A1	124481235	124507420
chr9	120802640	129900041	ENSG00000148200.17	NR6A1	124517274	124771311
chr9	120802640	129900041	ENSG00000185585.20	OLFML2A	124777132	124814885
chr9	120802640	129900041	ENSG00000136918.7	WDR38	124853416	124857890
chr9	120802640	129900041	ENSG00000136942.15	RPL35	124857879	124861981
chr9	120802640	129900041	ENSG00000136950.13	ARPC5L	124862129	124877733
chr9	120802640	129900041	ENSG00000136935.14	GOLGA1	124878274	124948492
chr9	120802640	129900041	ENSG00000173611.17	SCAI	124942607	125143506
chr9	120802640	129900041	ENSG00000119414.11	PPP6C	125146572	125189939
chr9	120802640	129900041	ENSG00000136933.17	RABEPK	125200541	125234161
chr9	120802640	129900041	ENSG00000044574.8	HSPA5	125234852	125241343
chr9	120802640	129900041	ENSG00000165219.22	GAPVD1	125261793	125367207
chr9	120802640	129900041	ENSG00000119487.17	MAPKAP1	125437392	125707234
chr9	120802640	129900041	ENSG00000167081.18	PBX3	125747344	125967377
chr9	120802640	129900041	ENSG00000196814.15	MVB12B	126326828	126507041
chr9	120802640	129900041	ENSG00000136944.17	LMX1B	126614442	126701032
chr9	120802640	129900041	ENSG00000169155.10	ZBTB43	126805005	126838210
chr9	120802640	129900041	ENSG00000177125.5	ZBTB34	126860664	126885878
chr9	120802640	129900041	ENSG00000136828.19	RALGPS1	126914773	127223166
chr9	120802640	129900041	ENSG00000136859.10	ANGPTL2	127087347	127122635
chr9	120802640	129900041	ENSG00000136895.19	GARNL3	127224264	127393660
chr9	120802640	129900041	ENSG00000136856.18	SLC2A8	127397137	127408424
chr9	120802640	129900041	ENSG00000196152.10	ZNF79	127424373	127445372
chr9	120802640	129900041	ENSG00000197958.13	RPL12	127447673	127451406
chr9	120802640	129900041	ENSG00000148356.13	LRSAM1	127451485	127503501
chr9	120802640	129900041	ENSG00000136830.12	NIBAN2	127505338	127578989
chr9	120802640	129900041	ENSG00000136854.21	STXBP1	127579369	127696027
chr9	120802640	129900041	ENSG00000187024.14	PTRH1	127690347	127724873
chr9	120802640	129900041	ENSG00000160401.15	CFAP157	127706987	127716002
chr9	120802640	129900041	ENSG00000167094.16	TTC16	127716078	127731590
chr9	120802640	129900041	ENSG00000160404.18	TOR2A	127731523	127735313
chr9	120802640	129900041	ENSG00000095370.20	SH2D3C	127738316	127778710
chr9	120802640	129900041	ENSG00000136807.14	CDK9	127785678	127790792
chr9	120802640	129900041	ENSG00000136877.15	FPGS	127794596	127814327
chr9	120802640	129900041	ENSG00000106991.13	ENG	127815011	127854756
chr9	120802640	129900041	ENSG00000106992.19	AK1	127866485	127877675
chr9	120802640	129900041	ENSG00000257524.6	AL157935.2	127867849	127906022
chr9	120802640	129900041	ENSG00000160408.14	ST6GALNAC6	127885320	127905408
chr9	120802640	129900041	ENSG00000136840.19	ST6GALNAC4	127907885	127917041
chr9	120802640	129900041	ENSG00000167103.12	PIP5KL1	127920880	127930785
chr9	120802640	129900041	ENSG00000136908.17	DPM2	127935098	127938484
chr9	120802640	129900041	ENSG00000167106.12	FAM102A	127940581	127980989
chr9	120802640	129900041	ENSG00000171169.9	NAIF1	128061232	128068206
chr9	120802640	129900041	ENSG00000148339.12	SLC25A25	128068200	128109245
chr9	120802640	129900041	ENSG00000148334.15	PTGES2	128120692	128128462
chr9	120802640	129900041	ENSG00000148346.12	LCN2	128149070	128153453
chr9	120802640	129900041	ENSG00000171159.5	C9orf16	128160264	128163924
chr9	120802640	129900041	ENSG00000148337.21	CIZ1	128161250	128204383
chr9	120802640	129900041	ENSG00000106976.20	DNM1	128191654	128255248
chr9	120802640	129900041	ENSG00000167110.17	GOLGA2	128255828	128275995
chr9	120802640	129900041	ENSG00000175854.12	SWI5	128275378	128316123
chr9	120802640	129900041	ENSG00000167112.10	TRUB2	128305158	128322447
chr9	120802640	129900041	ENSG00000167113.11	COQ4	128322543	128334072
chr9	120802640	129900041	ENSG00000167114.13	SLC27A4	128340526	128361470
chr9	120802640	129900041	ENSG00000167118.10	URM1	128371318	128392016
chr9	120802640	129900041	ENSG00000167123.19	CERCAM	128411750	128437351
chr9	120802640	129900041	ENSG00000136811.16	ODF2	128455185	128501292
chr9	120802640	129900041	ENSG00000119392.14	GLE1	128504699	128542288
chr9	120802640	129900041	ENSG00000197694.16	SPTAN1	128552557	128633662
chr9	120802640	129900041	ENSG00000119333.11	WDR34	128633660	128656787
chr9	120802640	129900041	ENSG00000119335.16	SET	128683423	128696400
chr9	120802640	129900041	ENSG00000160447.7	PKN3	128702502	128720916
chr9	120802640	129900041	ENSG00000160446.19	ZDHHC12	128720869	128724127
chr9	120802640	129900041	ENSG00000160445.11	ZER1	128729785	128772414
chr9	120802640	129900041	ENSG00000107021.16	TBC1D13	128787252	128810430
chr9	120802640	129900041	ENSG00000167136.7	ENDOG	128818499	128822676
chr9	120802640	129900041	ENSG00000198917.13	SPOUT1	128819650	128829794
chr9	120802640	129900041	ENSG00000286112.1	AL441992.2	128819662	128881931
chr9	120802640	129900041	ENSG00000171097.14	KYAT1	128832941	128882494
chr9	120802640	129900041	ENSG00000136802.11	LRRC8A	128882111	128918039
chr9	120802640	129900041	ENSG00000175287.19	PHYHD1	128920965	128942041
chr9	120802640	129900041	ENSG00000251184.1	AL672142.1	128941477	128957021
chr9	120802640	129900041	ENSG00000175283.7	DOLK	128945529	128947619
chr9	120802640	129900041	ENSG00000095319.14	NUP188	128947698	129007096
chr9	120802640	129900041	ENSG00000148341.17	SH3GLB2	129007035	129028303
chr9	120802640	129900041	ENSG00000148343.18	MIGA2	129036620	129072082
chr9	120802640	129900041	ENSG00000167130.18	DOLPP1	129081110	129090438
chr9	120802640	129900041	ENSG00000095321.17	CRAT	129094793	129111189
chr9	120802640	129900041	ENSG00000119383.19	PTPA	129110949	129148946
chr9	120802640	129900041	ENSG00000188483.8	IER5L	129175551	129178261
chr9	120802640	129900041	ENSG00000148335.14	NTMT1	129608883	129636131
chr9	120802640	129900041	ENSG00000179058.7	C9orf50	129612224	129620776
chr9	120802640	129900041	ENSG00000148331.12	ASB6	129634603	129642169
chr9	120802640	129900041	ENSG00000167157.11	PRRX2	129665646	129722674
chr9	120802640	129900041	ENSG00000148344.11	PTGES	129738330	129753042
chr9	120802640	129900041	ENSG00000136816.16	TOR1B	129803156	129811281
chr9	120802640	129900041	ENSG00000136827.12	TOR1A	129812941	129824244
chr9	120802640	129900041	ENSG00000136819.15	C9orf78	129827289	129835863
chr9	120802640	129900041	ENSG00000136878.13	USP20	129834697	129881838
chr10	50131025	50380578	ENSG00000188611.15	ASAH2	50182777	50279720
chr12	8208854	8238298	ENSG00000171847.11	FAM90A1	8221259	8227618
chr12	46180930	46478278	ENSG00000111371.16	SLC38A1	46183062	46270017
chr12	46180930	46478278	ENSG00000134294.14	SLC38A2	46358187	46372773
chr14	22740100	23338749	ENSG00000155463.14	OXA1L	22766521	22773042
chr14	22740100	23338749	ENSG00000155465.18	SLC7A7	22773221	22829820
chr14	22740100	23338749	ENSG00000172590.18	MRPL52	22829878	22835037
chr14	22740100	23338749	ENSG00000157227.13	MMP14	22836559	22849027
chr14	22740100	23338749	ENSG00000197324.9	LRP10	22871739	22881713
chr14	22740100	23338749	ENSG00000139890.10	REM2	22883221	22887678
chr14	22740100	23338749	ENSG00000100461.18	RBM23	22893203	22919182
chr14	22740100	23338749	ENSG00000100462.16	PRMT5	22920524	22929408
chr14	22740100	23338749	ENSG00000092036.18	HAUS4	22946227	22957161
chr14	22740100	23338749	ENSG00000259132.1	AL132780.3	22946269	22982258
chr14	22740100	23338749	ENSG00000129474.16	AJUBA	22971176	22982551
chr14	22740100	23338749	ENSG00000100802.15	C14orf93	22985893	23010166
chr14	22740100	23338749	ENSG00000100804.19	PSMB5	23016542	23035230
chr14	22740100	23338749	ENSG00000222028.5	PSMB11	23042211	23044060
chr14	22740100	23338749	ENSG00000139880.19	CDH24	23047061	23057538
chr14	22740100	23338749	ENSG00000100813.14	ACIN1	23058563	23095614
chr14	22740100	23338749	ENSG00000179933.6	C14orf119	23095504	23100456
chr14	22740100	23338749	ENSG00000283654.3	LMLN2	23099061	23104989
chr14	22740100	23338749	ENSG00000092067.5	CEBPE	23117303	23119616
chr14	22740100	23338749	ENSG00000092068.20	SLC7A8	23125294	23183674
chr14	22740100	23338749	ENSG00000215277.8	RNF212B	23185315	23273477
chr14	22740100	23338749	ENSG00000215271.8	HOMEZ	23272421	23299447
chr14	22740100	23338749	ENSG00000235194.9	PPP1R3E	23295651	23302859
chr14	22740100	23338749	ENSG00000129473.9	BCL2L2	23298789	23311759
chr14	22740100	23338749	ENSG00000258643.5	BCL2L2-PABPN1	23306834	23325369
chr14	22740100	23338749	ENSG00000100836.10	PABPN1	23321288	23326185
chr14	96558591	97172427	ENSG00000100749.8	VRK1	96797381	96931722
chr16	79032367	79682234	ENSG00000178573.7	MAF	79585842	79600737
chr16	88525010	88794604	ENSG00000158545.15	ZC3H18	88570380	88631966
chr16	88525010	88794604	ENSG00000124391.5	IL17C	88638571	88640468
chr16	88525010	88794604	ENSG00000051523.11	CYBA	88643288	88651054
chr16	88525010	88794604	ENSG00000167508.12	MVD	88651934	88663161
chr16	88525010	88794604	ENSG00000185669.6	SNAI3	88677687	88686507
chr16	88525010	88794604	ENSG00000158717.11	RNF166	88696498	88706408
chr16	88525010	88794604	ENSG00000174177.13	CTU2	88706482	88715396
chr16	88525010	88794604	ENSG00000103335.22	PIEZO1	88715337	88785220
chr17	28573108	28945864	ENSG00000109107.14	ALDOC	28573114	28576948
chr17	28573108	28945864	ENSG00000076382.17	SPAG5	28577564	28599025
chr17	28573108	28945864	ENSG00000167524.14	RSKR	28607963	28614200
chr17	28573108	28945864	ENSG00000007202.15	KIAA0100	28614445	28645454
chr17	28573108	28945864	ENSG00000132581.10	SDF2	28648345	28662189
chr17	28573108	28945864	ENSG00000109111.15	SUPT6H	28662197	28702679
chr17	28573108	28945864	ENSG00000167525.13	PROCA1	28703196	28711854
chr17	28573108	28945864	ENSG00000109113.20	RAB34	28714280	28718429
chr17	28573108	28945864	ENSG00000198242.14	RPL23A	28719984	28724359
chr17	28573108	28945864	ENSG00000160606.11	TLCD1	28724347	28727935
chr17	28573108	28945864	ENSG00000160602.14	NEK8	28725896	28743455
chr17	28573108	28945864	ENSG00000076604.15	TRAF4	28744004	28750956
chr17	28573108	28945864	ENSG00000173065.13	FAM222B	28755977	28855232
chr17	28573108	28945864	ENSG00000132591.12	ERAL1	28855009	28861061
chr17	28573108	28945864	ENSG00000132589.16	FLOT2	28879334	28897733
chr17	28573108	28945864	ENSG00000167536.14	DHRS13	28897780	28903079
chr22	10691585	16255932	ENSG00000130538.5	OR11H1	15528158	15529139
chr22	10691585	16255932	ENSG00000198062.15	POTEH	15690025	15721631
chr22	18618294	21557073	ENSG00000286175.1	AC023490.5	18633983	18634682
chr22	18618294	21557073	ENSG00000183628.13	DGCR6	18906027	18914238
chr22	18618294	21557073	ENSG00000283809.1	AC007326.4	18906237	18947732
chr22	18618294	21557073	ENSG00000100033.16	PRODH	18912776	18936553
chr22	18618294	21557073	ENSG00000070413.20	DGCR2	19036281	19122454
chr22	18618294	21557073	ENSG00000100056.12	ESS2	19130278	19144684
chr22	18618294	21557073	ENSG00000206203.5	TSSK2	19131307	19132622
chr22	18618294	21557073	ENSG00000063515.2	GSC2	19148575	19150283
chr22	18618294	21557073	ENSG00000100075.10	SLC25A1	19175580	19178739
chr22	18618294	21557073	ENSG00000070371.16	CLTCL1	19179472	19291719
chr22	18618294	21557073	ENSG00000100084.14	HIRA	19330697	19447450
chr22	18618294	21557073	ENSG00000242259.8	C22orf39	19351367	19448232
chr22	18618294	21557073	ENSG00000185608.8	MRPL40	19431901	19436075
chr22	18618294	21557073	ENSG00000070010.19	UFD1	19449910	19479202
chr22	18618294	21557073	ENSG00000093009.10	CDC45	19479456	19520612
chr22	18618294	21557073	ENSG00000184113.9	CLDN5	19523023	19527545
chr22	18618294	21557073	ENSG00000184702.20	SEPTIN5	19714502	19724224
chr22	18618294	21557073	ENSG00000284874.1	AC000093.1	19717219	19724772
chr22	18618294	21557073	ENSG00000203618.5	GP1BB	19722944	19724771
chr22	18618294	21557073	ENSG00000184058.14	TBX1	19756702	19783593
chr22	18618294	21557073	ENSG00000185838.14	GNB1L	19783222	19854939
chr22	18618294	21557073	ENSG00000215012.9	RTL10	19846137	19854896
chr22	18618294	21557073	ENSG00000184470.21	TXNRD2	19875516	19941820
chr22	18618294	21557073	ENSG00000093010.13	COMT	19941606	19969975
chr22	18618294	21557073	ENSG00000099889.14	ARVCF	19969895	20016823
chr22	18618294	21557073	ENSG00000183597.16	TANGO2	20017013	20067164
chr22	18618294	21557073	ENSG00000128191.16	DGCR8	20080231	20111877
chr22	18618294	21557073	ENSG00000099899.15	TRMT2A	20111874	20117392
chr22	18618294	21557073	ENSG00000099901.17	RANBP1	20115937	20127355
chr22	18618294	21557073	ENSG00000099904.15	ZDHHC8	20129455	20148007
chr22	18618294	21557073	ENSG00000234409.7	CCDC188	20148415	20151055
chr22	18618294	21557073	ENSG00000040608.14	RTN4R	20241414	20283246
chr22	18618294	21557073	ENSG00000128185.10	DGCR6L	20314237	20320080
chr22	18618294	21557073	ENSG00000161133.16	USP41	20350577	20390758
chr22	18618294	21557073	ENSG00000185252.19	ZNF74	20394114	20408461
chr22	18618294	21557073	ENSG00000244486.8	SCARF2	20424814	20437826
chr22	18618294	21557073	ENSG00000277971.1	AC007731.4	20429240	20446620
chr22	18618294	21557073	ENSG00000099910.17	KLHL22	20441518	20495844
chr22	18618294	21557073	ENSG00000099917.17	MED15	20495912	20587632
chr22	18618294	21557073	ENSG00000241973.11	PI4KA	20707690	20859417
chr22	18618294	21557073	ENSG00000099937.11	SERPIND1	20774112	20787720
chr22	18618294	21557073	ENSG00000099940.12	SNAP29	20859006	20891214
chr22	18618294	21557073	ENSG00000099942.13	CRKL	20917406	20953747
chr22	18618294	21557073	ENSG00000183773.15	AIFM3	20965107	20981360
chr22	18618294	21557073	ENSG00000099949.21	LZTR1	20982268	20999032
chr22	18618294	21557073	ENSG00000184436.12	THAP7	20999103	21002196
chr22	18618294	21557073	ENSG00000099957.16	P2RX6	21009807	21028830
chr22	18618294	21557073	ENSG00000099960.13	SLC7A4	21028717	21032840
chr22	18618294	21557073	ENSG00000187905.10	LRRC74B	21045959	21064168
chr22	18618294	21557073	ENSG00000133475.17	GGT2	21207972	21227637
chr22	18618294	21557073	ENSG00000286102.1	AP000552.4	21360600	21361299
chr22	18618294	21557073	ENSG00000274600.1	RIMBP3B	21383373	21389478
chr22	18618294	21557073	ENSG00000169635.10	HIC2	21417370	21451463
chr22	18618294	21557073	ENSG00000206140.11	TMEM191C	21466422	21471269
chr22	18618294	21557073	ENSG00000183246.6	RIMBP3C	21545356	21551461
chr22	20753116	21562827	ENSG00000099937.11	SERPIND1	20774112	20787720
chr22	20753116	21562827	ENSG00000099940.12	SNAP29	20859006	20891214
chr22	20753116	21562827	ENSG00000099942.13	CRKL	20917406	20953747
chr22	20753116	21562827	ENSG00000183773.15	AIFM3	20965107	20981360
chr22	20753116	21562827	ENSG00000099949.21	LZTR1	20982268	20999032
chr22	20753116	21562827	ENSG00000184436.12	THAP7	20999103	21002196
chr22	20753116	21562827	ENSG00000099957.16	P2RX6	21009807	21028830
chr22	20753116	21562827	ENSG00000099960.13	SLC7A4	21028717	21032840
chr22	20753116	21562827	ENSG00000187905.10	LRRC74B	21045959	21064168
chr22	20753116	21562827	ENSG00000133475.17	GGT2	21207972	21227637
chr22	20753116	21562827	ENSG00000286102.1	AP000552.4	21360600	21361299
chr22	20753116	21562827	ENSG00000274600.1	RIMBP3B	21383373	21389478
chr22	20753116	21562827	ENSG00000169635.10	HIC2	21417370	21451463
chr22	20753116	21562827	ENSG00000206140.11	TMEM191C	21466422	21471269
chr22	20753116	21562827	ENSG00000183246.6	RIMBP3C	21545356	21551461
chrX	52403847	55652526	ENSG00000204379.11	XAGE1A	52495807	52500812
chrX	52403847	55652526	ENSG00000204382.11	XAGE1B	52512076	52520803
chrX	52403847	55652526	ENSG00000187754.9	SSX7	52644060	52654900
chrX	52403847	55652526	ENSG00000241476.8	SSX2	52696895	52707189
chrX	52403847	55652526	ENSG00000268447.5	SSX2B	52751131	52790305
chrX	52403847	55652526	ENSG00000204363.5	SPANXN5	52796143	52797427
chrX	52403847	55652526	ENSG00000171405.12	XAGE5	52812203	52818301
chrX	52403847	55652526	ENSG00000171402.15	XAGE3	52862524	52868083
chrX	52403847	55652526	ENSG00000179304.16	FAM156B	52891305	52908560
chrX	52403847	55652526	ENSG00000268350.7	FAM156A	52926401	52995472
chrX	52403847	55652526	ENSG00000184194.5	GPR173	53049090	53080615
chrX	52403847	55652526	ENSG00000184205.14	TSPYL2	53082366	53088540
chrX	52403847	55652526	ENSG00000232593.7	KANTR	53094144	53170914
chrX	52403847	55652526	ENSG00000126012.11	KDM5C	53191320	53225422
chrX	52403847	55652526	ENSG00000124313.16	IQSEC2	53225827	53321350
chrX	52403847	55652526	ENSG00000072501.17	SMC1A	53374148	53422728
chrX	52403847	55652526	ENSG00000158423.17	RIBC1	53422689	53431120
chrX	52403847	55652526	ENSG00000072506.12	HSD17B10	53431257	53434373
chrX	52403847	55652526	ENSG00000086758.16	HUWE1	53532095	53686728
chrX	52403847	55652526	ENSG00000172943.19	PHF8	53936675	54048958
chrX	52403847	55652526	ENSG00000184083.12	FAM120C	54068323	54183281
chrX	52403847	55652526	ENSG00000196632.10	WNK3	54192822	54358642
chrX	52403847	55652526	ENSG00000158526.8	TSR2	54440403	54448032
chrX	52403847	55652526	ENSG00000102302.8	FGD1	54445453	54496234
chrX	52403847	55652526	ENSG00000130119.16	GNL3L	54530210	54567289
chrX	52403847	55652526	ENSG00000102313.9	ITIH6	54748917	54798255
chrX	52403847	55652526	ENSG00000102316.17	MAGED2	54807598	54816015
chrX	52403847	55652526	ENSG00000067445.21	TRO	54920461	54931431
chrX	52403847	55652526	ENSG00000158571.11	PFKFB1	54932960	54998534
chrX	52403847	55652526	ENSG00000169188.5	APEX2	55000362	55009057
chrX	52403847	55652526	ENSG00000158578.21	ALAS2	55009054	55030977
chrX	52403847	55652526	ENSG00000238269.9	PAGE2B	55075029	55078909
chrX	52403847	55652526	ENSG00000234068.7	PAGE2	55089017	55092842
chrX	52403847	55652526	ENSG00000182518.13	FAM104B	55143101	55161310
chrX	52403847	55652526	ENSG00000256045.3	MTRNR2L10	55181391	55182442
chrX	52403847	55652526	ENSG00000158639.12	PAGE5	55220354	55224108
chrX	52403847	55652526	ENSG00000204279.7	PAGE3	55258411	55264846
chrX	52403847	55652526	ENSG00000187601.5	MAGEH1	55452126	55453566
chrX	52403847	55652526	ENSG00000247746.4	USP51	55484615	55489202
chrX	52403847	55652526	ENSG00000189299.7	FOXR2	55623399	55626192
chrX	94704626	98524696	ENSG00000147202.18	DIAPH2	96684662	97604997
chrX	94704626	98524696	ENSG00000204086.4	RPA4	96883907	96885467
chrX	113934624	115164444	ENSG00000147246.10	HTR2C	114584077	114910061
chrX	113934624	115164444	ENSG00000123496.8	IL13RA2	115003974	115019977
