# Supplementary material for: SMOOTH-seq: single-cell genome sequencing of human cells on a third-generation sequencing platform
Source: Genome Biol. 2021 Jun 30;22:195. doi: 10.1186/s13059-021-02406-y (PMC8247186; doi:10.1186/s13059-021-02406-y)
Supplement: Supplementary file 4 — Additional file 4: Table S3. Describes PCR validation. [file 13059_2021_2406_MOESM4_ESM.xlsx]

## Sheet: ecDNA
number	chromosome	start site	end site	primer brief	primer no	forward	reverse	suspected size(bp)	ecDNA length(bp)	PCR template	enzyme	annealing	extension	cycles
1	chr8	70427292	70432578	ec1432-left	ec1432-L	CATTTCAGACTGGCAGTTGG	CCTCACTGTCAGGGGAATTG	5173	5286	2ng	Tks	62°C	68°C 3min	29
				ec1432-right	ec1432-R	CTCGATAACCTGCTGCTTGA	AACACTATTTCGCTGACCAA	5240	5286	2ng	Tks	62°C	68°C 3min	29
2	chr22	11698367	11817361	ec9777	ec9777	CAGAGGTGAGTGTGGTGAAG	TGTCTGTCTGTCTGTCCCAT	381	118994	5ng	2X Taq	56°C	72°C 1min	35
3	chr6	117278014	117283920	ec9209-left	ec9209-L	CCATCAAGGCAGAGACTTTG	CTGCAGAGCTTGAGACGTTT	5815	5906	1ng	Tks	58°C	68°C 3min	30
				ec9209-right	ec9209-R	GCAACTACATTATTGGCCCT	TGTTGTTTCTAGCAAGTGTGTG	5820	5906	1ng	Tks	58°C	68°C 3min	30
4	chr1	172184312	172646530	ec0942	ec0942	GCCATGTACGTATTAGGTGCT	TGTGCTGCTCATTACTGTGT	368	462218	5ng	2X Taq	56°C	72°C 1min	35
5	chr4	58573761	58674492	ec6691	ec6691	TTTGTTTCTCTCTGCCTGGT	TTGCCTTTTAGACTTTGGTGC	350	100731	5ng	2X Taq	56°C	72°C 1min	35
6	chr10	50131025	50380578	ec9101	ec9101	CCTTTCTAATGTTGCAAGCTGT	AAGGGCCAAGAAAAGGTAGC	311	249552	5ng	2X Taq	56°C	72°C 1min	35
7	chr17	28573108	28945864	ec0140	ec0140	GCCCCATGGTATTCACTCTG	CCTACCTCTTCAGCTCCACA	387	372758	5ng	2X Taq	56°C	72°C 1min	35
8	chr19	4218299	4224954	ec2263-left	ec2263-L	CACGCACACACTGGTCAG	CAAGTGAAGCCAAGTGAAGC	6568	6655	1ng	Tks	60°C	68°C 3min	29
9	chr19	58198975	58213955	ec1880-left	ec1880-L	TGGTTAGGTGGAGGTAAGGA	CAGCCTTGCACAGAATCTTC	14905	14980	3ng	Tks	58°C	68°C 6min	30
10	chr6	31651286	31865936	ec5172	ec5172	CGTGCCTACAATGACCAGG	TCGACTCACTGAAACTTCCAC	304	214650	5ng	2X Taq	56°C	72°C 1min	35
11	chr7	79671148	80139199	ec9463	ec9463	TGAACTTGCCCTGTGACTTC	GGCACTTCTTACATGGTGGT	422	468051	5ng	2X Taq	56°C	72°C 1min	35
12	chr7	111476850	111773293	ec6088	ec6088	ACAAGGACACCAATATGCAA	GGTTTCCAAGCAGATTCCATG	351	296443	5ng	2X Taq	56°C	72°C 1min	35
13	chr7	36282545	36701471	ec0703	ec0703	GGTCAATCCTGGAGAATGGTC	CCTGCGCTACGTTCATGAT	408	418926	5ng	2X Taq	56°C	72°C 1min	35
14	chr4	157035097	157111250	ec0479	ec0479	CACACTTGTTCAAAGCACCG	ACCCAATGCCATCCAATTGA	371	76153	5ng	2X Taq	56°C	72°C 1min	35
15	chr2	140078412	140091946	ec4694-left	ec4694-L	ATCATTGATCAGCGACAAGA	TGTTTTACGAATAACTGCAGGAC	13443	13534	2ng	Tks	58°C	68°C 6min	29
16	chr6	35786783	35799008	ec5275	ec5275	TAACGCCTCCTACTTCCTGA	AGACTCTGCTCCCACCATC	278	12225	5ng	2X Taq	56°C	72°C 1min	35
				ec5275-left	ec5275-L	TCCCTGAACCTCACTTTCCT	TGGTCTGGATCAAAGCTGTG	12159	12225	1ng	Tks	62°C	68°C 6min	27
17	chr12	79760928	79768811	ec1471	ec1471	TTGAGGGAGCAAGTCTAGCA	AGGCTATCTTTTTGATCTAAGGGT	801	7883	5ng	2X Taq	56°C	72°C 1min	35
18	chr9	120790471	128341072	ec9336	ec9336	CTAAACCCTGCTGAGACCCG	TTGTGAATGATGGGAACCTGA	609	7550601	5ng	2X Taq	56°C	72°C 1min	35

## Sheet: insertion
number	chromosome	start	end	forward primer	reverse primer	insertion size (bp)	template	enzyme	annealing	extension	cycles
1	chr17	57539630	57539631	TGAAGGTAACACACCCGCTC	AGCACGTTGTCTGGGAAGAG	299	1ng	Tks	58°C	68°C 1min	30
2	chr14	31993906	31993907	GCAGGAACCGCAGTCATTTC	GGTGACACATGGTGTGTGGA	455	1ng	Tks	58°C	68°C 1min	30
3	chr6	1250735	1250736	CTCCTGCACACCAACTAGGG	GGTCCACACCTCTCATGGTG	598	3ng	Tks	58°C	68°C 2min	33
4	chr18	49810930	49810931	AAGGAAAGGGTGTGCATGGG	AGGAGGTTTTCGCTCGACAG	2631	3ng	Tks	58°C	68°C 3min	30

## Sheet: translocation
number	Region I		Region I I		forward primer	reverse primer	Suspected product size (bp)	template	enzyme	annealing	extension	cycles
1	chr13	80547640	chr21	9316889	TCCTTGGTTTGCAGGTACGG	AAGTTGTGACTTCCACGCTT	1951	1ng	Tks	58°C	68°C 2min	30

## Sheet: unique insertion
number	chromosome	start	end	forward primer	reverse primer	insertion size (bp)	template	enzyme	annealing	extension	cycles
1	chr12	78242030	78242031	AGCAGTGTGGGATACAAGCC	TTACTCCGCCCAAAGCACAT	410	2ng	Tks	58°C	68°C 1min30s	30
2	chr7	140750487	140750488	CTGCTGCTTCTTGGGCAATG	TCCTCTCACGCTCTTCAGGA	337	2ng	Tks	58°C	68°C 1min30s	30	LINE DMD
3	chr5	120653437	120653438	TGGACATCATGAATTGGACCTGT	GTGTATGGCACAAGAGGGCT	504	2ng	Tks	58°C	68°C 1min30s	30	Homo sapiens chromosome 14 transposon L1.1 ORF2 gene,
4	chr6	94119501	94119502	TGTGGTCAGGGAACTGGAGA	TTAAGCTGAGTGGTGGGCAA	315	2ng	Tks	58°C	68°C 1min30s	30	chromosome 14 transposon L1.1 ORF2 gene
5	chr2	125427961	125427962	ACCACCACAGTTGGCAATCA	AAGCCACAGAGTGATGGAGC	338	2ng	Tks	58°C	68°C 1min30s	30

## Sheet: overlap SV
number	chromosome	start	end	forward primer	reverse primer	insertion size (bp)	template	enzyme	annealing	extension	cycles
1	chr1	45330022	45330023	TCTGCCCCATCAATCAACCC	GGAGACCTTCCATTGTGGGG	324	2ng	Tks	58°C	68°C 1min30s	35
2	chr15	78599765	78599766	TGGCCCAGAAGCATGAGAAG	TAGGCTGGAAAAGGGCATGG	796	2ng	Tks	58°C	68°C 1min30s	35
3	chr11	132688688	132688689	CATGCTCTTTGAACCGGCAG	GCCTCATGACACCTCGTCTC	290	2ng	Tks	58°C	68°C 1min30s	31
